# Supplementary material for: Food Security Interventions among Refugees around the Globe: A Scoping Review
Source: Nutrients. 2022 Jan 25;14(3):522. doi: 10.3390/nu14030522 (PMC8839314; doi:10.3390/nu14030522)
Supplement: Supplementary file 1 [file nutrients-14-00522-s001.zip]

Archive with 1 entries (1 files):
- nutrients-1422423 - supplementary material Table S1.pdf
